# Supplementary material for: Laboratory Testing to Inform Antimicrobial Use for Bovine Respiratory Disease: Perceptions of Canadian Feedlot Veterinarians
Source: Vet Sci. 2025 Apr 27;12(5):409. doi: 10.3390/vetsci12050409 (PMC12115976; doi:10.3390/vetsci12050409)
Supplement: Supplementary file 1 [file vetsci-12-00409-s001.zip]

Archive with 1 entries (1 files):
- vetsci-3549877-supplementary.pdf
